# Supplementary material for: Validation of Enzyme Immunoassays via an Adrenocorticotrophic Stimulation Test for the Non-Invasive Quantification of Stress-Related Hormone Metabolites in Naked Mole-Rats
Source: Animals (Basel). 2023 Apr 21;13(8):1424. doi: 10.3390/ani13081424 (PMC10135013; doi:10.3390/ani13081424)
Supplement: Supplementary file 1 [file animals-13-01424-s001.zip]

Archive with 1 entries (1 files):
- animals-2329239-supplementary.pdf
